# Supplementary material for: Freeform Perfusable Microfluidics Embedded in Hydrogel Matrices
Source: Materials (Basel). 2018 Dec 12;11(12):2529. doi: 10.3390/ma11122529 (PMC6316925; doi:10.3390/ma11122529)
Supplement: Supplementary file 1 [file materials-11-02529-s001.zip]

Archive with 1 entries (1 files):
- materials-391784-SI.wmv
